# Supplementary material for: Nutritional status of children under five years old involved in a seasonal malaria chemoprevention study in the Nanyumbu and Masasi districts in Tanzania
Source: PLoS One. 2022 Apr 29;17(4):e0267670. doi: 10.1371/journal.pone.0267670 (PMC9053822; doi:10.1371/journal.pone.0267670)
Supplement: S1 File — (XLS) [file pone.0267670.s001.xls]

## Sheet: Sheet1
Sex	Age	Height	Weight	MUAC
Male	39.7	95		139
Female	47.2	93	14	153
Female	11.2	66	9	120
Female	4	68	7.1	145
Male	33.6	81	12	145
Female	50.1	86	12.5	148
Male	6.5	69	6.5	132
Female	3.9	59	5.4	133
Female	4.1	52	6.6	135
Female	31.2	82	11.5	142
Female	27.2	81	12.3	149
Female	32.2	85	11.5	144
Male	23.3	80	11.9	149
Male	13.1	72	9	138
Female	18.8	73	9	137
Male	41.2	89	14	145
Male	7.3	65	8.3	136
Male	33	86	11	139
Female	33.2	83	11.5	146
Female	38.1	86	13	149
Female	41.3	88	14	165
Female	17.4	77	10	149
Female	57.6	100	16	155
Female	26.2	84	11	149
Male	27.4	87	12.5	147
Female	17	77	10.8	149
Female	34.1	89	12	138
Female	52.2	97	15	149
Female	45	100	16	149
Male	21.8	81	10.5	139
Male	45.5	98	15	148
Female	29.2	87	14	165
Female	24.9	75	10.5	148
Male	30.8	81	12.5	149
Male	26.6	78	11.5	149
Male	25.1	75	9.9	137
Male	30.7	81	12	149
Male	50.3	88	14	150
Male	30.2	84	14.9	149
Male	31.7	84	15	160
Male	36	85	10	137
Female	58.4	86	11.5	142
Female	26	85	19	140
Male	15.8	72	14.5	140
Male	22	92	14.9	149
Female	7.2	72		111
Male	8.3	69		139
Female	4.8	57	15.5	120
Female	11.8	56	6.9	138
Male	14.2	61	8	125
Male	5.6	51	6	120
Female	7.4	51	6	127
Male	10.4	60	7	137
Male	4.1	58	5.2	135
Male	32.9	101	10.5	140
Male	5.9	60	6	130
Male	9.6	62	6.8	127
Female	25.6	79	8.4	128
Female	37.6	88	10.2	155
Female	10.9	68	6.2	127
Female	48.3	95	11	136
Male	11.3	71	7	140
Female	37.8	89	10.3	160
Female	55.7	101	13	148
Female	39.2	92	10.5	148
Female	30.4	85	9	148
Male	36.5	90	10.3	160
Male	14.2	65	8	149
Male	32.2	74	10.2	143
Female	10.9	67	6.5	115
Female	15	71	7.5	128
Female	34.6	86	10.5	145
Male	56.1	95	13	133
Female	54.6	94	13	140
Female	20.2	75	8	125
Male	26.9	80	10	125
Female	9.9	66	6.5	125
Female	49.8	93	12.5	144
Female	56.3	94	13	135
Female	52.7	93	12.5	139
Female	51.4	94	12.3	144
Male	36.6	89	11	140
Male	36.3	87	11	147
Male	34	86	10.5	133
Male	25.2	79	9.6	146
Female	20.1	74	8.3	141
Female	24.4	82	9	135
Male	25.3	82	9.5	148
Male	28.2	84	10	148
Male	39.1	82	11.5	138
Male	12.7	68	7.6	134
Female	46.8	89	11	139
Female	28.6	77	9	132
Female	25.8	76	9	132
Female	14.6	66	7	140
Male	57.1	93	13.5	137
Male	50.1	87	12.5	140
Male	27.3	77	10	122
Female	46.9	85	12	140
Female	24.4	75	9	140
Female	17.7	71	7.5	127
Male	40.4	85	11	155
Male	33.6	80	10	135
Male	24.4	76	9.5	120
Female	18.3	71	8	130
Female	27.7	75	9.5	149
Female	34.7	79	9.5	130
Female	27	75	9	120
Male	27.8	80	10	120
Female	26.9	77	9	150
Female	45.4	87	11	138
Male	22	76	9.2	137
Female	49.2	87	12	143
Male	20.8	72	9	143
Male	43.2	85	12	148
Male	22.3	74	8.8	141
Male	57	92	13	147
Male	16.4	71	8.4	140
Male	48.1	90	12	160
Male	37.3	90	10.2	140
Female	37.7	94	10.2	134
Female	39.9	97	10.5	150
Male	33.2	93	10.7	173
Female	48.7	102	12	158
Male	10	73	6.9	142
Male	50.3	59	13	144
Female	7.4	52	7	123
Female	4	77	5.5	130
Male	27.9		13.5	149
Female	12.3	58	8	130
Male	3.8	52	6	135
Male	3.7	52	7.6	166
Male	8.6	58	9	150
Female	14.7	61	8	155
Female	31.6	67	13	160
Female	7.6	94	9	163
Male	9.4	59	7.6	148
Female	7.6	56	9	160
Male	9.4	61	8	150
Female	7.5	62	9.5	143
Male	3.7	58	7	160
Male	3	57	6.9	134
Male	3.2	57	7	146
Female	8.1	64	9.5	150
Female	6.7	60	7	140
Female	3.9	57	5.9	146
Male	5.8	63	7	150
Female	7.3	63	7.5	141
Male	5.1	61	7.2	138
Female	4.5	57	7	133
Female	4.9	58	8	120
Female	5.3	60	7	140
Female	6.6	61	8	130
Female	5.5	59	6.2	130
Male	4.5	60	7	129
Female	8.7	64	10	157
Female	4.6	61	7.3	149
Male	4.5	61	6.9	128
Female	4.3	63	8	149
Female	3.9	59	6	135
Male	3.8	60	7	130
Male	4.1	61	7.5	135
Female	4.9	64	8	149
Female	5.1	61	7	128
Female	4.8	64	7.2	133
Female	6.3	63	7	144
Female	4.5	59	7	130
Male	5.6	64	7	128
Female	3.9	63	6.5	132
Female	6.2	63	7.5	140
Female	7.3	57	6.6	137
Female	4.1	52	6	130
Male	5.9	60	7	135
Female	6.1	56	6	146
Male	7	60	7	130
Female	3.5	54	6.5	140
Female	9	62	7	149
Female	12.8	62	7.2	140
Male	3.9	54	6	140
Female	6.2	58	8	145
Female	8.9	60	6.5	125
Male	7.9	61	8	149
Male	9.6	62	10	155
Female	10.3	63	9.5	145
Male	4.2	58	8	140
Male	4.3	58	8	160
Male	3.6	53	8	150
Female	6.8	59	8	136
Female	6.3	56	6	145
Female	3.4	52	7	168
Female	9.3	63	8	154
Female	9.6	63	8	148
Female	10.2	61	8	154
Female	5.9	58	7.5	135
Female	7.1	58	7	140
Female	5.4	58	6	142
Female	5.5	55	9	136
Male	5.9	60	9	132
Male	8.1	60	7	138
Female	13.2	64	8	153
Female	4.5	56	6	130
Female	9.4	62	9	150
Male	5.7	58	7.5	140
Male	7.1	60	8	140
Male	7.3	59	8.9	135
Male	4.7	58	7	130
Female	6.8	58	6.5	145
Male	7.7	63	8	138
Male	10.2	75	8	133
Female	25.5	86	9.5	138
Female	18.5	88	10	142
Female	3.1	65	6	129
Male	19.3	81	9	130
Male	24.1	90	11	146
Male	4.4	66	6.5	145
Female	56.8	103	13.5	150
Female	11.7	72	7	134
Female	22.5	85	9	149
Female	7.8	70	6.5	122
Female	8.6	73	7.4	127
Male	22.9	88	10.4	136
Female	4.8	68	6.3	127
Male	10.9	74	7.6	136
Male	40.1	99	12.5	165
Female	8.2	78	8	150
Female	42.9	101	12	149
Male	54.3	107	14	149
Female	4.9	69	6.6	140
Female	49.2	103	13	158
Male	46.1	102	13	155
Male	17.8	85	9.7	148
Male	5.2	72	7.5	140
Female	10.3	82	8.8	148
Male	5.5	71	7.2	140
Male	47.8	104	13.5	155
Female	52.7	104	13	160
Male	57.9	104	14	158
Male	45.4	104	13	158
Female	7.3	73	7	131
Female	12.7	80	8.5	140
Male	50.1	100	13	155
Male	12.8	75	8	140
Male	35.2	94	11.5	152
Male	17.5	68	8.9	132
Male	17.2	68	8.7	133
Female	19	75	9.5	137
Female	35.9	84	12.5	153
Female	19	74	10	140
Female	10.5	65	8.5	140
Male	41.4	91	15	170
Male	44.9	90	13	132
Male	44.9	93	14	140
Male	27.1	83	11	147
Male	52.9	94	14.5	155
Male	33.9	85	12	155
Male	37.6	89	13	149
Male	27	83	11	135
Female	44.1	89	13	170
Female	32.9	85	12	170
Female	28	81	11	150
Female	30.7	83	11	135
Female	19.8	75	9.5	140
Male	31	83	13	150
Male	27.8	82	11	160
Male	21.6	77	11	145
Male	53.6	97	14	133
Female	14.1	71	10	149
Female	27.4	81	10.9	148
Female	18.5	73	10	140
Female	13.6	70	10	140
Female	41.5	88	14	157
Female	21.7	77	10.3	129
Female	21.4	77	10	130
Female	35.8	84	12	140
Female	22.9	79	11	140
Female	47.5	93	14	145
Female	21.7	77	9.4	135
Female	22	76	9.5	137
Male	58.7	97	15	149
Male	23.1	79	12	154
Male	40.1	89	12.5	135
Male	52.1	96	14	135
Male	58.8	99	15.5	149
Male	54.9	97	15.5	145
Male	28.5	81	11	148
Female	19.9	74	9	137
Female	25.2	77	9.5	130
Female	29.3	81	10.5	143
Female	24	78	10	148
Female	14.6	70	8	132
Male	36.6	88	13.6	145
Male	13.2	71	8.5	136
Male	18.4	76	11.5	149
Male	17	76	11	128
Male	12.8	70	8.5	139
Female	37.9	86	12	139
Female	12.1	67	8.5	140
Female	54.2	97	15.5	160
Female	38.5	87	13	148
Female	35.6	86	13	155
Female	24.8	79	9.9	150
Female	22.6	78	10.5	146
Female	34.9	86	13	149
Female	13	68	9.5	147
Female	17.4	72	8.5	127
Female	16.7	72	8.4	130
Female	23.5	77	9.9	152
Male	36.1	88	14	154
Male	35.5	85	12	145
Male	52.3	94	15	149
Male	21.4	78	11.5	146
Male	10.5	69	8.8	128
Male	35.9	88	12	143
Female	47.4	90	13	142
Female	24.4	79	9.5	131
Female	49	94	15.5	142
Female	27.1	81	12	147
Male	19.6	76	11	149
Male	39.8	90	12	135
Male	57.1	98	14.5	143
Male	29	82	12	140
Female	15	72	10.5	134
Female	21.5	77	10	150
Female	58.8	95	15	149
Male	34.8	85	13	161
Male	22	79	9.5	138
Male	44.5	91	13.6	147
Male	25.6	81	12.5	155
Male	25.1	79	11.5	137
Male	39	90	12.3	142
Male	15.6	73	10	149
Female	23.5	78	10	130
Female	54.4	94	14.9	151
Male	9.8	68	8.6	139
Male	16.2	75	10.5	145
Male	39.1	89	13.5	170
Female	45.9	93	15	149
Female	16.1	72	9.5	130
Male	47.2	94	13.5	136
Male	33.3	87	11.5	135
Male	13.4	71	10	160
Male	26.7	82	12.5	146
Female	37	88	13	150
Female	10.6	66	8.5	130
Female	46.8	91	13.5	145
Female	31.8	84	11.5	140
Male	23.1	81	10.5	143
Male	50.5	96	15	140
Male	25.6	81	11	144
Female	33.6	85	11	170
Male	10.4	68	8	160
Female	47.9	93	13.5	155
Male	39.2	88	14	153
Male	57.4	99	16	155
Male	14.4	71	10	142
Female	58.2	96	14	145
Male	32.8	84	12.5	149
Male	32.7	84	12.5	150
Male	14.3	73	10	160
Male	28.4	81	11	145
Female	19.7	74	10	149
Female	16	72	8.5	140
Male	23	79	10	138
Female	15.5	70	9.5	154
Male	18.1	75	10.1	140
Male	32.2	85	12	148
Female	28.4	81	10.2	133
Female	16.8	72	9	129
Male	11.7	70	9.2	149
Male	46.3	92	12.8	143
Male	40.5	91	13	140
Male	21.8	78	11.3	148
Female	46.1	91	13	152
Female	29.3	81	10	137
Female	20.4	75	9.4	134
Female	19.3	75	8.8	147
Male	12.5	70	9	145
Male	25.9	81	10.5	140
Male	20.2	78	12	142
Male	29.1	83	11.8	163
Male	32.8	85	12.1	149
Female	29.8	80	12	152
Male	23.9	80	11	156
Female	27.7	82	10.2	144
Female	24	78	9.6	148
Male	49.3	94	13	149
Female	13.4	70	8	140
Male	57.6	96	14	158
Male	34.8	88	12	148
Female	28.8	82	10	140
Male	8.2	66	8	164
Female	9.4	65	8	160
Male	16.2	75	10	150
Female	22.5	78	10.8	148
Male	33.9	87	13	155
Female	17.7	74	10	157
Male	41.2	90	13.6	161
Male	22.6	78	10	148
Male	18.7	75	9.8	144
Female	35.7	85	11.8	144
Male	49.8	94	16	160
Female	15	72	8.6	143
Female	18.5	75	9	145
Female	24.6	79	11	160
Male	56	98	16	157
Male	20.1	76	10	143
Male	38.9	87	14	160
Female	30.5	83	11	155
Male	42.9	91	12.4	145
Female	32.9	85	12.6	150
Female	23	78	11	155
Female	16.7	79	10	149
Female	50.2	99	15	149
Female	18.5	76	10	132
Female	45.8	109	17	160
Female	48.2	98	15.5	161
Female	50.7	97	14.5	150
Female	20.1	80	10.5	149
Female	43.4	97	17	149
Female	28.8	88	11.5	168
Female	36.1	90	13	157
Female	43	95	13	129
Female	5.4	68	7.5	145
Female	32.7	90	12	149
Female	35.2	93	14	151
Female	21.2	81	12.5	149
Female	6.7	67	7.4	127
Female	6.7	69	8.4	138
Female	7.1	67	8.5	149
Female	5.5	68	7.2	142
Female	46.9	102	14	149
Female	40.6	95	12	149
Female	39.7	95	12.5	148
Male	7.5	71	9	139
Male	25	87	13	141
Male	34.4	88	14	156
Male	21	87	10.5	149
Male	29.3	88	13.5	155
Male	26.5	85	11	143
Male	55.3	103	15	141
Male	16.3	80	11.5	149
Male	56.3	101	16	155
Male	30.6	92	15.1	155
Male	3.8	69	7.3	149
Male	10.2	71	10	135
Male	55.3	103	17.5	163
Male	10.4	70	8	150
Male	34.9	94	15	149
Male	7.9	69	7.8	136
Male	4.7	65	7.4	142
Male	53.6	98	15	140
Female	52.4	99	15	150
Female	40.3	96	16	145
Female	50.5	102	18.5	175
Female	43.9	92	12.5	145
Female	28.4	86	12.5	155
Female	34.6	90	13	163
Female	55	101	15	145
Female	54	100	16	180
Female	21.2	79	9	130
Female	44.1	95	16	180
Female	40.8	94	13	140
Female	48.2	103	17	149
Female	48.5	98	16	158
Female	58.1	104	17.5	174
Female	42	91	11.7	131
Female	28.4	88	13.5	149
Female	53.5	99	15	140
Female	13.7	77	10	135
Female	54.7	103	14.5	152
Female	13	72	7.5	135
Female	47.1	94	15.5	165
Female	19.9	79	11.5	150
Female	30.1	86	12.4	151
Female	25.8	81	9.9	134
Female	24.7	89	13	152
Female	11.3	75	8	136
Female	22.5	88	11	160
Female	14.2	72	8.5	128
Female	59	108	17.5	151
Female	59.8	103	16.5	158
Female	42.7	98	15.5	160
Female	9.5	73	9.5	140
Female	8	70	8	140
Female	50.2	96	16	150
Male	43.1	94	14	149
Male	40.7	93	12.2	145
Male	42.9	95	16	165
Male	52.7	99	16	149
Male	10.9	71	10.4	156
Male	35.1	90	13.2	138
Male	10.5	71	10	160
Male	3.6	67	8	149
Male	9	73	8	142
Male	7	69	8.3	134
Male	42.4	95	13.5	141
Male	9.1	73	9	129
Male	57.9	100	17	153
Male	15	75	10	145
Female	28.6	88	13	149
Female	57.3	103	17	149
Female	19.5	77	9	149
Female	25.9	84	10	150
Female	54.1	98	13.5	155
Female	43.6	95	13.5	150
Female	27.8	83	10	145
Female	26.7	86	10.3	140
Female	53.8	100	15	170
Female	57.6	108	17	170
Female	51.5	103	16	170
Female	43.4	97	14	170
Female	49.6	103	17	170
Female	45.9	102	14	150
Female	38	91	12	150
Female	50.2	100	14	160
Female	27.6	83	12	159
Female	51.8	98	15	146
Female	37.2	96	15	154
Female	40.1	94	14.5	166
Female	11.9	75	9.2	140
Female	24.2	85	11	150
Female	27.8	85	10.6	152
Female	10.5	77	9.8	139
Female	33	90	14	160
Female	11.7	76	9.4	137
Female	40.9	93	13.6	149
Female	10.3	68	7	140
Female	14.7	72	8	150
Female	44.3	99	15	150
Female	37.7	90	13.5	155
Female	8.7	69	7.5	140
Female	11.8	69	9.1	149
Female	17.6	75	9.1	154
Female	53	100	15	162
Female	27	90	12.5	149
Male	45	99	16	160
Male	55.4	103	15.3	154
Male	29	90	12.6	149
Male	26.1	84	13	149
Male	55.6	102	17	143
Male	32.9	93	15	149
Male	18.3	80	10	145
Male	8.3	72	10.3	128
Male	5	69	7.2	128
Male	5.5	69	7.7	127
Male	38.3	96	12.4	146
Male	24.1	84	12.3	149
Male	9.8	74	8.5	146
Male	27.2	89	12.5	158
Male	20.3	79	10	135
Female	29.4	85	12	145
Female	52.2	105	15	165
Female	57.9	102	16.5	165
Female	52.2	100	14.5	163
Female	50.8	106	15.5	145
Female	38.9	91	13.5	142
Female	27.1	90	11.5	160
Female	45.3	94	15	150
Female	32.3	90	14	170
Female	43.5	94	14	160
Female	53.9	100	16.5	150
Female	35.7	91	13	145
Female	12.9	72	9	145
Female	33.6	87	12	147
Female	50.6	101	15.5	151
Female	31.2	96	12.5	155
Female	50.9	106	15.5	152
Female	41.7	96	15.5	157
Female	56.9	103	16	161
Female	47.7	96	16	140
Female	53	107	15	160
Female	24.7	90	13.5	160
Female	18.9	76	10	149
Male	13.3	76	10	149
Male	45.9	96	13.5	155
Male	49.5	96	14	150
Male	39.6	94	14.5	147
Male	31.3	90	14.5	153
Male	27.5	84	13	156
Male	59.5	102	16.4	158
Male	15.9	76	11.5	149
Male	8.3	67	8	140
Male	36.1	93	14	147
Male	53.6	103	16	152
Male	24.5	85	11.5	163
Male	5.1	69	8.5	131
Male	11.5	73	10.6	153
Male	8.2	68	8.7	132
Male	8.3	68	8.7	132
Female	37.1	89	12.5	145
Female	44.9	95	15	160
Female	24.2	84	11.3	146
Male	6	65	7	145
Female	40.4	95	13.5	145
Female	53.4	102	16	149
Female	43.2	100	17	140
Female	16.1	76	10.5	128
Male	51.2	112	20	140
Male	28.3	91	12	149
Male	48.3	98	16.5	160
Female	7.5	72	9.3	149
Male	9.1	76	9.5	155
Female	58.6	101	15.5	153
Female	31.7	88	13	160
Female	14.2	74	9.5	115
Female	36.2	90	13	148
Female	26.5	83	11	140
Female	34.4	93	14.5	149
Female	27.5	87	13.5	152
Female	8.1	69	8.3	133
Female	16.3	75	9.5	140
Female	39.9	90	13	148
Female	8.4	66	7.2	122
Female	8	69	8.5	145
Female	40.7	94	15	149
Female	19.5	80	10	140
Female	16.6	81	9.5	144
Male	54.4	105	15	144
Male	53.4	100	15	132
Male	9.5	71	7.5	137
Male	51.7	97	15	145
Male	6.2	65	7.5	140
Male	41.1	104	16	157
Male	39.1	92	13	150
Male	30.6	87	12	148
Male	19.5	80	11	149
Female	20.2	81	12	160
Female	39.1	93	14	149
Female	58.2	111	16	149
Female	52.7	107	18	163
Female	55	99	15.5	136
Female	26.4	87	11.5	149
Female	21.8	80	10.5	139
Female	49.6	96	13.5	146
Female	40.2	92	13	149
Female	7	70	7.7	136
Female	14.8	77	10	149
Male	48	98	13.5	149
Male	56.3	102	17	148
Male	49.9	96	14	140
Male	46.5	95	16	150
Male	9.7	70	9.2	155
Male	26.7	84	11	141
Male	18.4	80	10	141
Male	15.7	79	9.8	141
Male	15.5	79	10.8	135
Male	11.3	73	9.8	128
Female	7.1	68	7.5	124
Female	9.7	68	8	138
Female	41.7	92	12.5	135
Female	19.2	84	11	145
Female	8.8	74	10	149
Female	14.7	79	12	145
Female	21	80	11	135
Female	23.6	82	10	120
Male	45.5	95	13.5	140
Male	25.5	85	11	139
Male	3.7	66	7	148
Male	23.8	85	10.1	135
Male	18.5	78	10.5	129
Female	40.8	98	14	149
Female	46.5	94	14.5	160
Female	19	82	12.5	135
Male	14.5	80	11.5	143
Male	49.9	103	17	149
Female	25.7	82	12	170
Female	31.9	86	11	146
Male	59.7	105	18.5	171
Male	42.1	93	14	149
Female	34.9	94	13	135
Female	21	82	12	139
Female	40.1	95	12	140
Female	31.7	85	11.5	135
Male	14.7	82	11	143
Female	30.4	85	13.5	169
Female	26.7	86	10.5	138
Female	30.2	85	10.4	156
Female	32.7	89	14	144
Female	41	97	15	170
Female	7.2	68	7.5	145
Male	12.5	73	10	145
Male	49.7	104	15	149
Male	40.7	98	14.5	160
Male	15.8	75	11	150
Male	17.4	80	9.8	150
Female	31.9	93	14	149
Female	54.6	113	17	149
Female	23.9	80	10.5	140
Female	23.4	81	12	150
Male	53.7	104	15	143
Male	46.5	105	19	149
Female	20.5	83	10.2	140
Male	26.4	92	14	154
Male	6.1	68	8.1	149
Male	50.4	99	13.1	149
Male	11.1	72	8.4	160
Male	28.8	87	13	157
Female	30.2	84	13	149
Female	59.3	106	18	153
Female	34.6	100	15	149
Male	46.7	101	16	147
Male	39.8	93	14	155
Female	17.5	75	10.5	159
Male	22.4	81	10.3	148
Female	59.5	103	15	139
Male	32.8	89	13	160
Male	20.3	82	13	172
Male	37.5	93	16	170
Male	27	86	11.5	160
Female	51.7	99	17	149
Female	31.7	87	12	148
Male	16.1	79	10.5	148
Male	47.8	96	13	140
Male	58.1	103	15.3	154
Female	9.4	66	7.5	125
Female	23.3	83	10.4	146
Female	37	89	13	140
Female	27.4	85	12	144
Female	49.2	96	14	145
Male	55	107	16	155
Male	29.8	95	14	141
Female	42.7	99	15	149
Male	17.6	78	10	136
Female	40.2	90	14	150
Female	7.9	70	7.5	140
Female	48.5	98	14	143
Female	29.3	89	13.1	138
Male	38.5	97	15	153
Female	39.8	93	12.5	145
Female	34.2	89	12	145
Male	5.8	68	9.5	160
Female	37.7	89	14	160
Female	27.1	82	11.5	149
Female	57.1	101	17.5	155
Female	6.4	69	8	130
Male	51.6	100	16	155
Male	38.1	95	15	150
Female	27.4	85	10.5	149
Male	21	82	11	154
Female	19.5	82	11	140
Male	50	96	15	160
Male	21.3	82	12.5	145
Female	56.9	103	15.8	158
Male	25	84	10.3	147
Female	53	100	18	143
Female	41.5	97	14	162
Female	17.1	75	9.5	147
Female	27.9	87	12	160
Male	42.4	94	12.8	152
Male	47.1	96	14	150
Male	20.7	82	9.8	152
Female	58.6	100	14	156
Female	35.2	88	11.7	148
Female	23.2	80	11	135
Female	41.8	95	14.9	150
Female	57.8	107	16.2	161
Female	9.4	66	8.7	135
Female	16.6	78	9.1	140
Female	41.3	94	16	170
Male	36.9	91	13	158
Male	19.2	78	12	162
Male	57.9	102	16	162
Male	43.7	96	14	152
Male	19.9	82	10	143
Male	27.3	85	10.6	148
Male	27.7	85	12	140
Female	49.6	98	14	153
Female	19.8	77	9	147
Female	33.8	93	14	152
Female	29.1	87	13	158
Female	52.7	104	13.9	152
Female	23.3	82	10.3	149
Female	56.5	104	16.6	158
Female	27.7	86	11	151
Male	42.3	94	15	155
Male	44.2	97	16	180
Male	21.3	83	13	170
Male	40.9	95	14	148
Male	11.1	72	8.6	141
Male	13.2	73	10	146
Male	16.5	76	9.5	134
Male	43.5	93	12.5	153
Male	53.2	99	15	154
Male	29	85	12	148
Male	30.3	86	12.7	152
Female	39.2	98	13	158
Female	56.6	105	17	158
Male	37	96	13.1	158
Female	20.6	82	11.1	145
Female	28.8	84	10	157
Female	28.4	86	12	150
Female	14.1	73	7.5	138
Male	41.3	96	13.4	158
Male	20.7	81	10	146
Male	31.6	87	12.5	163
Male	30.1	86	13.6	152
Male	4.8	68	8	150
Female	44	93	15	148
Female	37.9	94	13	156
Male	50.5	102	15	150
Female	19.9	80	9	148
Female	27.9	88	10.3	148
Female	20.2	78	8.7	149
Female	41	94	12.6	155
Male	27.5	86	13	153
Male	54.4	103	15.5	155
Male	29	86	12	148
Male	15.5	77	9.6	142
Female	20.1	78	10.5	148
Female	51	102	14	145
Female	19.1	78	8.5	145
Male	48.9	103	15.2	150
Male	56.6	106	15.4	158
Female	41.3	96	13	158
Female	15.9	78	10.6	142
Female	54.8	107	15.2	162
Female	35.9	94	15	160
Female	16.9	74	9	147
Male	56.8	104	16.6	164
Female	49.6	100	13	149
Male	36.4	92	12.5	145
Female	15.9	74	9	137
Female	9.4	68	8	160
Male	28.7	85	13.5	148
Female	24.9	82	10.4	149
Female	23.2	83	11.2	153
Female	58.4	103	16	162
Male	32.1	91	12	165
Male	36.5	90	13	169
Male	15.3	78	10.1	148
Female	49.1	96	14.7	163
Male	5.8	72	8.8	140
Male	12.4	72	9.1	152
Male	39.4	98	15.2	155
Female	36.8	89	11	152
Female	51.1	103	15.5	160
Male	55.4	102	15.3	157
Female	58.1	102	15.1	151
Female	29.3	84	12.5	155
Female	39.6	90	11.5	133
Female	45.3	99	16	164
Female	11.8	72	8.5	146
Male	48.6	96	16	155
Male	29.7	85	11	152
Male	52.2	102	15.5	159
Male	45	103	14.4	155
Female	37.8	91	12.5	150
Female	51.4	98	13.8	167
Female	58.6	105	15	163
Female	18.1	84	10	146
Male	25.7	88	11.6	150
Female	33.6	96	13	150
Female	45.1	96	13.8	147
Male	24.1	84	13.4	164
Female	13.8	79	9	150
Male	44.6	98	14.6	170
Male	38	95	13	130
Male	56.3	104	19	170
Male	41	94	15	158
Male	38	94	14.3	167
Female	36.1	88	13	156
Male	43.5	96	13.68	158
Female	24.4	88	13	153
Male	12.9	76	11.4	140
Female	34.2	92	12.5	152
Female	55.6	102	16	160
Male	52.6	91	14.5	148
Male	11.8	67	8.5	138
Male	22.2	76	10.5	136
Female	29.3	78	10	142
Female	39.2	82	12	150
Male	24	77	11	160
Male	28.5	80	12	149
Male	22.2	77	11	170
Male	18	74	9	133
Female	14.5	65	8	144
Male	24.7	77	10	134
Male	13	68	9.5	144
Male	18.5	73	9.1	129
Male	30.5	82	12.5	139
Male	17.1	73	10	130
Male	27.6	75	10.5	147
Female	20.1	70	8.5	135
Female	23.8	75	9.9	149
Male	23	76	11.2	144
Female	20.6	73	8.5	136
Male	18.9	73	10	130
Male	36.3	83	12	140
Male	21.8	75	10	130
Male	22.9	77	10	135
Male	39.3	86	12.5	145
Male	36.1	82	12.5	155
Male	15.4	71	10	145
Male	17.2	73	9.8	148
Female	40.9	84	11.5	140
Male	53.1	93	14	149
Male	26.9	77	10.5	160
Male	28.9	80	11	135
Female	36.3	83	11	149
Male	23.3	75	10	140
Male	27.6	78	11	145
Male	38.3	85	13	155
Male	10.3	66	9	154
Female	18	70	9	142
Female	31.2	80	10.6	144
Female	19	72	9	143
Female	30.3	80	11.2	142
Male	29.7	81	11	152
Male	38.4	85	13	152
Male	24.7	75	10.5	137
Male	23.3	73	10	137
Male	19.9	72	9.2	142
Female	23.1	75	11	150
Female	27.7	75	10.1	142
Male	37.8	84	13	155
Male	29.2	79	12	150
Female	39	85	12	165
Male	15.2	71	10	150
Male	34.5	75	12	141
Female	24.7	65	11	130
Male	39.4	78	14	153
Male	16.3	65	10	140
Female	43.9	76	12	146
Male	22.1	65	10	140
Male	27.9	73	12.2	155
Male	27	71	10.9	139
Male	33.4	76	14.5	165
Female	40.4	73	12	155
Male	30.7	75	12.5	140
Female	29.5	72	12.8	142
Female	34.6	70	11	163
Male	13.3	65	9.9	140
Female	23.4	79	14.1	142
Male	11.1	69	10	149
Male	33.6	87	15	160
Male	13.9	73	11	160
Male	19.9	76	12.5	150
Male	47.7	92	16.5	166
Male	11.2	69	10.5	134
Female	9.8	66	10	140
Female	38	86	17	145
Female	34	85	14	149
Male	11.4	69	11	145
Male	28	83	14	149
Male	39.5	88	15	147
Male	11.8	70	11	149
Female	10.8	67	10.5	150
Male	22.4	78	13.5	147
Male	13.7	71	11	149
Male	39.4	89	15	150
Female	29.1	82	15	147
Male	17.2	74	12	180
Female	49.2	94	16.7	158
Male	43.8	91	17	184
Male	45.6	92	15.9	152
Male	27.3	82	13.5	147
Female	24.3	78	11.9	164
Female	58.4	95	18.5	160
Male	33.7	84	13.6	166
Female	33.7	89	15	165
Male	15.7	76	12.5	155
Female	29.4	87	15.3	158
Male	58.2	101	19	162
Male	9.3	69	10	140
Male	18.7	81	13	149
Male	22.7	85	14	149
Male	45.2	99	18	165
Female	35.1	88	15	160
Male	17.5	82	13.2	158
Male	22.2	81	13.5	160
Female	20.8	80	13	149
Male	38.8	95	18	150
Female	28.3	85	14	150
Female	12.2	74	11.5	145
Female	9.4	67	10	151
Male	12.3	73	11	146
Female	21.5	85	14	148
Male	30	87	15	163
Female	14.8	65	9	148
Male	20.7	76	14	149
Female	37.4	82	13.4	154
Female	41.8	84	13.5	158
Female	11.8	65	9.5	149
Female	32.1	79	13.5	148
Male	15.1	69	11	140
Male	9.7	65	10	160
Female	31	80	14.5	165
Female	48.1	88	15	156
Female	13.1	67	10
Female	27.5	75	12	148
Male	41	84	15.5	149
Male	10.7	65	9.5	140
Male	44.6	85	14.5	149
Female	29.3	76	12	149
Male	42.1	82	14	137
Male	42.2	87	14.5	152
Female	38.3	84	15	149
Female	28.4	74	11.8	129
Female	18.6	70	10.5	139
Female	20.2	73	11.8	154
Female	16.4	68	10	135
Female	48.9	88	15.5	155
Male	29.3	81	14.8	157
Female	18.7	70	10.1	143
Male	15	68	10	130
Female	21.9	72	11	159
Female	25.2	71	10.5	140
Male	18.4	72	12.6	149
Male	26.8	77	12	160
Female	17.1	70	10.9	160
Female	38.9	80	15	170
Female	26.2	74	12.5	140
Female	24.3	70	13.5	143
Male	20.5	72	12.3	140
Male	9.7	66	9.3	136
Male	32.5	83	14	145
Female	5.4	67	5.8	120
Male	3.5	67	5.5	149
Male	53.7	111	14	169
Female	6.3	75	7	135
Male	25.8	92	10.5	150
Female	44.2	103	12.3	158
Male	42.5	64	9	140
Female	49.3		11	149
Male	10.1	78	6.5	143
Female	38.4	101	9	145
Female	40.3	87	9.5	148
Male	30.7	83	9	137
Female	28.4	73	7	120
Male	48.8	90	10.5	140
Male	16.8	70	7	147
Female	54.1	89	10	141
Male	30.8	71	9	130
Female	51	76	11	173
Male	42.2	69	9	140
Female	40.7	77	9.2	148
Male	41.5	80	10	125
Male	27.6	76	9	144
Male	44.5	82	10	140
Female	39.7	81	10	135
Male	12.5	68	7	140
Female	53.5	84	11.4	155
Male	41.1	87	10.5	140
Male	9.4	67	6	129
Female	44.8	96	10.4	134
Male	45.4	100	10.5	150
Female	53.8	98	10.4	140
Female	44.9	94	10.4	144
Male	41	96	10.5	160
Female	19.7	78	7.4	140
Female	20.8	74	7	134
Male	12.6	63	16	136
Female	36.7	86	19	149
Female	4.3	59	10	146
Female	16.6	83	18	148
Male	5.6	94	13	140
Male	8.3	84	13.5	165
Female	9.9	81	11	140
Male	6.1	76	10.4	162
Female	10.7	67	12	127
Male	5.7	68	10	143
Male	6.1	65	10	160
Female	41.1	103	20	179
Female	12.5	74	12	150
Male	9.2	74	12	190
Male	5.1	65	10.2	143
Male	3	60		130
Female	4.2	72		140
Male	10.2	90	16	163
Male	14.2	64	8	146
Female	9.1	64	6.4	136
Female	7.3	64	6	130
Male	4	57	5.4	121
Male	40.4	94	11.5	143
Female	39.8	93	11	143
Male	40.6	78	11	138
Female	57	98	13	143
Male	53.1	95	13	153
Female	56.3	92	12	142
Female	14.4	65	7	148
Female	35.4	81	10.5	129
Female	19	72	8	135
Male	9	60	10	140
Male	55.6	72	16	150
Female	4.8	58	6	136
Female	3.4	58	6	136
Male	3	59	6.4	135
Male	4.2	57	7	133
Female	4.2	56	7	140
Female	5.8	58	9	140
Female	6.5	58	8	140
Female	7.7	60	8	150
Male	5.6	58	7	140
Male	5.6	58	6.7	140
Male	6.9	60	8	135
Male	50.5	104	14	163
Female	22.1	77	10	150
Male	18.5	75	10.1	143
Female	11	67	8	140
Female	38.3	86	12.5	140
Male	21.8	79	12.3	163
Female	30.1	81	10.5	137
Female	55.2	97	15.5	164
Female	30.2	82	10.5	120
Male	13.4	72	10	150
Male	49.9	94	15.5	145
Female	55.7	96	14	142
Male	40.3	91	12.5	139
Male	24.8	80	12	148
Female	29.1	80	10.5	140
Female	50.1	94	13.5	149
Male	45.9	92	15	149
Male	59.3	100	15	160
Male	43.5	91	15	163
Male	54.9	97	16.5	157
Male	39.8	90	13	139
Male	47.8	92	13	151
Male	19.4	78	9.5	151
Female	27.9	79	10	135
Female	51.8	92	14	150
Male	52.2	96	16	170
Female	26.8	84	10	145
Female	26.3	84	10	148
Male	32.3	87	14	141
Male	36.5	89	13	153
Male	27.7	86	12	150
Male	41.3	93	15.5	153
Male	53.3	99	15	155
Female	13.9	77	10	140
Female	9.6	73	10	150
Female	4.1	67	7.6	129
Female	24.8	87	11.2	134
Female	19.8	78	11	170
Female	21.3	82	12	160
Male	47.9	97	16	180
Male	19.4	79	11	158
Female	25.3	99	14.5	160
Male	25.8	90	12	155
Female	35	87	13.5	147
Male	43.7	103	17	180
Male	16.8	76	10.5	140
Female	47.6	103	15	145
Female	36.3	96	13.5	150
Female	45.6	97	16.8	168
Male	50	103	15.5	145
Female	7.3	67	8	149
Male	39.2	93	13	159
Male	19.5	79	10	149
Female	27.9	85	11	160
Female	27.9	84	11	150
Male	55.5	99	14	160
Male	31.7	88	11	153
Male	8.4	75	9.5	141
Male	5.3	69	8.5	148
Female	21.6	80	12	149
Female	10.3	68	8	154
Female	42.9	98	15	150
Female	34.6	90	13	147
Female	17.6	77	10	154
Male	50	106	17	153
Male	25	82	10.5	143
Female	29	84	10.5	155
Female	55.6	106	18	180
Female	50.6	110	19.5	135
Female	7.3	65	7.5	130
Female	59.2	102	14	150
Male	4.4	66	7	138
Male	42.1	99	16	133
Female	38.2	92	15	150
Female	22.2	79	10	123
Female	28	88	14	149
Female	28	87	13	170
Female	55.9	102	15.5	152
Male	43.2	103	14	152
Male	8.8	76	10.8	146
Male	55.5	100	14.5	146
Male	59.3	107	18	158
Female	39	95	12.3	150
Male	41.5	95	14.2	153
Male	29.4	85	13	157
Male	44.4	94	13	151
Male	44.4	94	12.5	152
Female	53.3	100	17	170
Male	16.3	78	11	147
Female	12.2	72	8	145
Male	37.1	107	16	170
Female	54.7	103	15	163
Female	18.1	78	9.5	145
Male	18.1	78	9.4	146
Female	24.7	84	11.5	160
Male	28.6	86	10.4	160
Female	40.2	91	12	138
Male	59.5	102	14.3	154
Male	46.2	96	15	155
Female	10.9	77	9	147
Male	28.2	80	11.5	120
Male	10.3	66	8	140
Male	20.2	73	10	132
Female	50.9	91	13	150
Female	27.7	78	11	145
Female	22.3	75	10.5	140
Male	47.6	89	14	145
Female	26.7	75	9.5	125
Female	48.8	90	13	155
Female	31.9	78	11	143
Male	23.2	78	10	142
Female	19	72	10.5	150
Male	43	73	13.5	163
Male	23.2	68	10	150
Male	12.2	69	11	149
Female	17.8	76	13	149
Female	22.6	80	12.5	150
Male	10.5	66	9.6	140
Male	9.6	66	10	150
Female	22.4	74	11	135
Male	15.7	70	12	149
Female	31.9	81	14.5	160
Male	38.1	86	14.1	149
Male	22.1	75	12	160
Female	18.5	70	12.5	150
Male	43.1	87	15	170
Female	40.7	103	12	158
Male	7.7	63	5.8	140
Female	31.1	78	9	150
Female	11.6	68	5.9	126
Female	5.4	61	10.7	158
Male	10.6	65	13.5	145
Female	7.5	90	13	157
Female	5.9	60	6.7	133
Male	4.9	58	7.5	137
Male	58.7	98	17.5	149
Male	30.3	83	11	149
Female	20.8	80	10	139
Female	36.3	93	15	149
Male	47.2	98	16.8	149
Male	49.9	100	13.5	136
Male	22.2	83	11	149
Female	43.9	95	14.5	149
Male	6.9	67	8	140
Female	11.6	65	7	125
Female	11.1	71	11	149
Female	12.9	68	14.5	143
Male	4.8	66	15	150
Female	18.9	79		147
Female	3.2	51		125
Male	6.4	59	6	130
Male	25.6	83	9.4	140
Male	54.1	100	13	149
Female	51.5	98	12	145
Male	34.8	93	11	144
Female	35.3	90	10.2	149
Female	53.5	100	12	142
Female	52.8	103	12.6	156
Female	36.1	76	9.8	147
Male	32.2	83	10	140
Female	46.1	89	11.5	139
Male	46.7	96	12.5	140
Female	44.7	88	11	142
Male	24.1	73	9	130
Male	30.4	80	10.4	150
Male	30.9	80	10	141
Female	54.8	72	12.4	148
Male	59.3	108	13.3	162
Male	17.8	86	8.5	144
Female	4.7		6	130
Female	59.3		16.5	149
Male	48.7		16.5
Male	6.8		7.5	139
Male	13.2	62	9.5	153
Male	7.2	58	9	160
Male	7.7	59	10	150
Female	4.8	59	5.5	138
Female	3.8	57	8	144
Female	4.4	58	7	150
Female	4.6	58	6.1	128
Female	3.2	56	6	125
Female	7.9	62	6.3	128
Female	4.2	64	6	130
Female	3.5	58	7	150
Female	4.5	60	8	151
Female	3.8	58	5.2	126
Female	5	64	6.9	134
Female	3.7	58	6.6	130
Female	5.3	57	7	137
Female	12.9	64	11	150
Male	10.2	63	7.8	138
Female	9	62	8	142
Female	12.8	62	9	150
Female	8.5	82	8.9	140
Male	49.9	101	13	155
Female	26.3	80	12	135
Male	17.4	75	9	150
Male	15.2	73	8.5	135
Female	57.3	98	15	148
Female	17.6	73	9.5	130
Female	45.8	91	14.5	155
Female	49.1	91	13	148
Male	35.7	88	14	145
Male	14.7	73	10	136
Male	37.8	88	14	149
Female	18.9	75	9	150
Male	18.9	75	10	140
Female	50.4	94	14	114
Female	48.4	93	14	146
Male	27.3	81	11	138
Male	8.8	65	7.2	140
Male	35.2	88	13	155
Female	44.8	89	12	137
Female	20	76	8.5	140
Female	19.7	74	10	144
Female	23.2	78	11	147
Male	37.7	88	12	149
Female	54.1	96	14.5	153
Female	22.2	78	11	148
Male	36.8	86	12.9	142
Male	48.6	92	15	150
Male	22.4	79	10	140
Male	26.8	83	12	158
Female	21.9	78	9.5	148
Male	22.5	78	10.5	148
Male	33.8	87	14	160
Male	43.7	90	15	172
Male	51	94	13.9	154
Male	37.3	88	13	150
Female	44.3	94	16	149
Female	55.7	107	18	155
Female	10.7	73	8	129
Female	39.8	98	14.5	170
Male	17.8	77	10	140
Male	44.7	96	15	150
Male	57	109	18.5	161
Male	7.2	72	8.2	130
Female	24.8	83	12	149
Female	53.7	109	17	160
Female	47.5	98	15	160
Female	11.2	69	7	130
Female	8.7	74	8	140
Female	26.5	90	12	141
Female	8.4	75	7.8	135
Female	11.8	72	8	140
Female	17.9	76	9.5	124
Male	57.6	111	19	149
Male	41.9	92	15	170
Male	41.1	98	15	160
Male	14.7	83	11.1	149
Male	40.7	92	14.5	153
Male	4.8	68	8.3	134
Female	46.5	98	16	160
Female	7.9	69	8	170
Female	52	101	16	149
Female	45.6	96	13	140
Female	39.1	94	14	165
Male	23.3	87	13	158
Male	16.3	76	10.5	160
Female	37	95	15.5	149
Female	48.3	100	15	145
Female	54.3	112	20	149
Female	12.5	72	10	149
Female	56.5	100	15.7	150
Female	10.6	72	10.5	134
Male	8.5	67	8.5	160
Male	15.6	75	9.5	127
Male	32.3	89	14	156
Male	10.8	70	9	149
Male	40.2	98	14	149
Male	48.7	104	17	161
Male	9.6	77	9.6	162
Male	46.2	101	15	169
Male	14.8	76	9.5	120
Female	57	105	15	139
Female	24.3	83	12	160
Female	52.7	98	14	160
Female	14	78	10	149
Female	22.4	80	8.8	147
Female	58.1	104	15.5	158
Male	13.3	76	9.8	146
Female	26.1	85	12	148
Female	58.1	102	16.3	158
Female	26.8	85	10.5	148
Female	36.2	93	12	155
Female	57.6	103	16	159
Female	27.8	87	11.9	150
Male	56.3	100	16.3	156
Male	55.8	102	15	101
Male	18.8	78	11.8	145
Male	8.7	72	9.5	134
Male	10.8	76	9	158
Female	32.9	93	13	148
Male	49.7	103	15.8	158
Female	56.4	108	16.4	169
Female	13.7	77	9.1	146
Male	40.6	94	12	153
Female	28.3	89	13	157
Male	53.4	104	15.9	158
Female	19.6	79	10.4	150
Female	49.3	103	14	156
Male	49.5	97	13	154
Male	40.8	95	16	160
Male	52.3	103	18	170
Male	53.4	103	17	170
Male	39.9	94	13.8	156
Female	11.3	65	8	145
Male	44.9	86	13	140
Male	21.9	76	11	144
Male	31.6	82	13	149
Female	18.2	71	9	138
Female	22	72	10	140
Male	29.5	80	12.5	149
Female	36.9	83	11	140
Female	30.6	78	11	150
Female	28.9	78	11	150
Male	30.1	80	11.5	142
Male	28.2	80	11	160
Male	23.9	78	11	146
Female	24.8	75	10	143
Male	39.8	81	12	162
Female	33.8	74	11	160
Male	37.1	88	15	160
Female	32.5	84	14.5	168
Female	15.3	72	11.5	180
Female	9.2	65	9	134
Female	11.5	68	11	160
Female	9.6	68	10.5	154
Female	27.7	83	13.5	130
Female	51.1	96	20	149
Male	6.7	65	9	149
Male	10.5	73	11	180
Male	11.3	65	9	132
Female	42	84	15	160
Male	18.3	71	13	160
Female	19.1	67	10	150
Male	31.3	82	14	150
Female	10.1	80	7.8	148
Male	53.3	92	11	152
Male	23.8	70	8.5	126
Female	16.1	73	6	140
Male	25	78	7.3	116
Male	15.1	61	13	150
Female	3.5	59	9	130
Male	6.3	93	12.5	155
Male	32.6	100	18	154
Male	27.6	89	16.5	159
Male	8.8	68	11	147
Male	3	58		149
Female	4.5	60		125
Female	8.6	61	6.3	129
Male	24.1	81	9	133
Female	38	89	10.3	155
Male	52.2	93	13	130
Male	16.8	76	8.5	137
Female	44.5	87	11.5	139
Male	11.2	66	7	130
Female	39.4	85	11	125
Male	11.4	68	7.3	128
Male	24.7	78	9.5	130
Female	54.9	87	13	150
Female	14.6	75	7	130
Female	48.7	103	12	150
Female	21.2	82	8	145
Female	11	58	6.9	140
Male	7.8	64	9.2	145
Female	8.7	63	9	145
Female	5.6	60	7	143
Female	4.7	58	7.5	142
Female	5.1	62	6.7	141
Female	3.6	60	5.4	110
Male	3.4	63	7	140
Male	4.8	63	7.8	145
Female	3.3	58	6.6	140
Male	4.1	55	6	147
Male	13.5	83	9	150
Male	19.2	80	9	145
Female	16.4	71	10.2	146
Female	30.5	83	11	160
Female	51.4	95	15.5	150
Male	27.7	82	13	149
Male	48.4	93	13	143
Male	42.4	92	14.5	140
Male	36.7	86	12	149
Male	49.6	93	14	143
Female	18.4	75	10	138
Female	45.9	93	15	160
Female	53.7	96	14.5	145
Female	44.2	88	13	150
Female	34.5	85	12	140
Male	12	69	9	137
Male	44.9	92	13.7	157
Male	23.4	81	10.5	125
Female	55	94	13.8	152
Female	54.6	102	18.5	149
Female	28	83	12	145
Male	21	93	14	149
Female	24.8	83	12.1	148
Female	24.2	84	10.1	149
Female	58.7	109	17	150
Male	36.5	92	14	158
Female	49.8	96	14	149
Female	26.2	82	10	137
Female	38.8	91	15	160
Female	42.1	91	14.5	150
Female	38.1	96	14	140
Male	32.3	89	12.5	144
Male	24	84	11.5	144
Male	58.7	107	17	148
Male	48.5	100	14	137
Male	15.5	77	10.5	135
Male	25.8	89	12.6	141
Male	41.8	92	15	160
Male	9.3	68	8	140
Female	42.7	95	14.5	152
Male	51.3	102	15	156
Female	16.7	75	9.3	148
Female	39.2	92	14	148
Female	45.6	94	13.4	153
Male	22.5	82	11.4	145
Female	24.7	83	10.5	137
Female	51	98	15	171
Female	42.9	98	14.6	158
Female	17.9	82	11.4	153
Male	57	106	17	168
Male	5.6	70	7.8	139
Female	39.2	94	13.5	152
Female	19.8	82	9	143
Female	17.1	75	10.2	157
Female	49.1	103	14.5	152
Male	41.8	84	12	157
Male	12.4	68	9.4	138
Male	11.9	65	8	137
Female	13.7	68	7.5	141
Male	11	67	8	160
Male	39.9	84	12	158
Female	21	71	10	170
Female	53.3	91	14.2	162
Male	19	75	12	150
Female	31.1	82	13	160
Male	8.1	67	10.5	140
Male	28.2	85	14	148
Male	14.9	71	10.5	128
Male	28.7	77	12	149
Female	24.9	75	12	150
Male	26	75	13	167
Male	21	71	11	170
Female	32.3	86	7.5	149
Female	19	66	6.8	127
Male	38	88	9	153
Female	11.2	74	13	135
Female	7.7	76	7.8	141
Female	36.8	87	14.5	154
Female	56.1	104	14.5	150
Female	27.3	86	10.5	136
Female	29.9	79	10	134
Female	53	98	14.2	156
Female	34.9	94	12.5	148
Female	24.2	83	9.5	136
Female	22.2	83	12	156
Female	29.9	89	13	142
Female	26.9	85	11.5	137
Male	56.1	98	14	141
Male	53.7	99	14.5	144
Male	26.4	80	9	130
Male	34.3	92	13	139
Male	38.5	84	10.5	145
Male	50.3	100	11	149
Male	34.2	87	11	128
Male	53	102	16	139
Male	19.2	78	9.5	150
Male	17	74	9	136
Male	28.9	82	13	150
Male	58.8	104	18	167
Male	24.2	88	13.5	149
Female	9.7	66	8.2	141
Female	28.5	88	11.4	154
Female	56.4	109	17	160
Female	16.7	69	9.2	141
Female	26.7	79	9.5	128
Female	43.2	91	12.3	145
Female	54.1	96	14.7	156
Female	20	73	6	127
Female	7.7	66	7	128
Female	15.2	74	7.5	136
Female	21.2	86	10.3	153
Female	15.7	76	10.4	161
Female	7.3	71	11	163
Female	3.8	59	6.5	146
Female	33.1	87	11	137
Female	14.4	75	9	148
Female	55.8	101	15	161
Male	4.4	68	7	125
Male	52.3	92	13	140
Male	35.5	76	10.4	133
Male	18.4	78	10.8	148
Male	19	71	10.1	139
Male	4.9	60	7	157
Male	48.8	98	14	154
Male	48.6	95	12	142
Male	24.2	80	10.3	135
Male	21.4	74	11.6	138
Male	29.2	82	11.8	158
Male	29	72	10	149
Male	6.2	68	8.5	134
Male	43.2	89	13	137
Male	5.4	65	7	142
Male	40.7	86	11	131
Male	20.4	78	8.6	134
Male	30.2	87	13.2	163
Male	19.4	77	10	138
Male	13.5	77	13.1	152
Male	28.2	87	13	165
Male	28.1	82	9.5	142
Male	8.9	72	8	135
Female	55.8	64	9	150
Male	4.5	60		115
Female	3.1	54		115
Male	5.9	76		140
Female	12.8	72	18	140
Female	3.9	58		130
Female	10.8	62		120
Female	8.1	58		133
Male	10.3	61	7.3	130
Male	8.4	57	7	137
Male	5.2	61	6	135
Male	5	58	5.5	135
Female	12.6	62	7	132
Female	33.6	85	9.5	143
Female	9.7	66	6	140
Female	30.2	83	9	119
Male	34	87	10.3	150
Female	59.1	103	13.5	162
Male	17.5	77	8	145
Male	28	88	10	140
Female	19.3	78	8	140
Male	38.1	74	11	134
Male	39	89	11.5	136
Male	32.5	84	10.1	155
Male	17.4	74	8.5	140
Female	41.9	89	11.5	140
Female	26.4	80	9	136
Female	25.1	79	8.5	134
Male	58.4	97	12.5	140
Male	52.7	96	12.5	149
Male	47.5	93	12	142
Female	13	68	7	145
Female	26.1	82	9	130
Female	33.8	87	10.2	148
Female	46.2	94	12	145
Female	28.4	84	9.5	143
Male	31.3	78	10.1	150
Male	44.5	87	11.5	140
Male	32.5	80	10.5	140
Male	58.7	93	13	139
Male	26.6	79	10	148
Male	23.8	78	9	130
Male	26.6	79	10	148
Male	21.4	75	9	135
Male	17.7	70	8.5	135
Female	20	73	7.8	128
Female	59.1	91	12.5	143
Female	55.9	91	12.5	141
Female	25.8	76	9	126
Female	22.6	72	8	124
Female	34.5	76	9.5	127
Male	46.8	87	11.5	156
Male	18.2	74	8.4	130
Male	52.4	88	13	140
Female	36.6	78	10	160
Male	14.4	85	8	138
Female	7.8	68	5.6	123
Female	40.1	98	10.4	150
Male	18.1	81	8.2	128
Male	10.1	75	7.1	128
Male	12.2	62	8	130
Male	10.9	60	10	135
Male	39.1	51	15	160
Male	4.3	85	7.5	142
Female	18.3	64	9.7	132
Female	38.3	59	13.9	160
Female	10.2	58	7	150
Male	11.7	63	8.4	124
Male	5.8	52	7.6	140
Male	9.7	60	9.5	140
Female	16.1	64	10	170
Male	4	58	7	140
Female	4.6	58	5.7	116
Female	4.6	58	7.8	130
Female	4.5	58	6	130
Female	5.1	59	6.6	135
Male	5.4	61	7	137
Female	4.2	58	7.8	144
Female	7.3	62	8	134
Female	5.3	58	7.6	138
Male	3.2	57	7	130
Male	3.4	61	7.5	140
Male	4.2	64	6	120
Female	3.8	60	6.8	145
Female	3.5	60	6.5	125
Female	3.5	58	5.5	130
Female	3.2	56	6.5	117
Female	3.1	56	6	130
Female	3.2	58	6	132
Female	5	60	7	143
Female	5.9	62	7	130
Female	3.9	60	7	149
Female	4.3	60	6	130
Male	3.9	61	7	140
Male	3.5	59	7	140
Male	3.6	60	7	147
Female	3.8	60	6.2	126
Female	6	64	6.6	128
Female	5.1	64	7	140
Male	6.1	64	9	160
Male	3.7	60	7	145
Male	3.5	55	6.5	130
Male	9	61	9	140
Male	7.6	63	7	130
Female	5.6	57	7.5	140
Female	6.3	59	6	110
Female	3.4	52	5.5	134
Female	6	58	7.7	135
Female	9.2	59	8.6	119
Female	11.2	63	8.5	135
Female	4.3	55	5.5	115
Male	6.3	61	9	165
Male	7.5	63	8	140
Male	3.6	54	8	155
Male	3.9	57	7	145
Male	7.9	61	10	175
Female	3.9	53	6	155
Female	12	62	8	130
Female	9.2	62	8	150
Female	9.7	60	10	140
Male	45.7	100	13	160
Male	54.2	103	13.7	145
Male	10	73	7.5	131
Female	58.7	116	17	152
Female	4.6	66	5.8	129
Female	4.5	67	6.4	126
Female	4.3	67	6	124
Female	4.9	68	6.5	130
Female	13.3	76	7.9	134
Female	21.9	85	9.5	148
Male	4.8	74	7.6	148
Male	25.7	90	11	136
Male	22	95	12	169
Male	16.5	66	9	153
Male	25.6	71	10.1	146
Male	24.3	71	10	150
Male	37.1	86	12.8	142
Male	24.8	81	11.5	152
Male	44	91	14.5	144
Male	26.8	83	12.5	153
Male	10.7	68	8.3	134
Male	31.6	85	12	153
Male	25.8	81	10.5	132
Male	15.1	74	9.4	136
Male	36.3	87	12.5	148
Male	36.4	87	13	145
Male	30	85	13.5	145
Male	20	78	11.5	137
Male	12.5	71	9.3	138
Male	52.6	97	15	165
Male	24.1	81	10.5	150
Male	23.7	79	10.2	135
Male	11.9	69	9.3	145
Male	17.9	76	10	137
Male	46.9	94	14	145
Male	43.8	90	13.5	150
Male	10.6	69	9.3	129
Male	35.4	85	12.5	145
Male	48.1	94	13.5	153
Male	40.6	90	13	140
Male	40.9	91	13.5	140
Male	22.3	80	10.4	138
Male	48.3	92	13.5	147
Female	24	79	10.5	141
Female	18.4	73	10.4	144
Female	41.5	89	13	153
Female	28.8	81	10	135
Female	40.7	88	13.5	150
Female	42.6	90	13.7	150
Female	21.7	77	9	138
Female	56.9	95	13.5	135
Female	30.4	83	11	144
Female	15.9	71	9.4	139
Female	32.7	83	12	155
Female	19.4	76	9.8
Female	24.4	79	10	145
Female	35.9	87	11	140
Female	23	77	9.5	149
Female	57.5	96	16	149
Female	24.8	79	11	159
Female	39.1	89	13.5	148
Female	13.6	69	8	130
Female	24.7	77	11.5	146
Female	20.5	75	9	130
Female	10.3	65	8	120
Female	14.7	71	9	139
Female	50.5	95	14	143
Female	16.1	73	8.5	132
Female	41.2	89	12	148
Female	36	87	12.5	150
Male	24.3	79	12	148
Male	19.5	78	10.1	130
Male	26.3	82	12.5	152
Male	58.9	99	15	140
Male	31.8	83	12	140
Male	28.6	84	11.5	136
Male	23.3	79	10	130
Male	34.3	87	12	132
Female	24.7	78	9.5	132
Female	52.2	94	15	150
Female	58.5	98	14.4	148
Male	22.6	78	10	145
Male	23	80	12	164
Male	22.5	80	12	150
Male	17.8	76	10.5	155
Male	32.3	85	12	150
Male	12.9	71	9	142
Male	15	72	10	142
Female	57.6	98	15	170
Female	22.9	76	10	150
Female	40.8	89	12	155
Female	17.9	74	9	145
Female	25.2	80	10.5	155
Female	30.1	83	12	155
Female	39.9	88	11.5	148
Female	23.5	77	10	150
Female	10.5	65	7	140
Male	21.7	78	11	146
Male	45.9	90	14	162
Male	45.9	91	15	165
Male	27.6	83	12	155
Male	24.8	79	10	140
Male	49.5	95	14	157
Female	50.5	94	15	155
Female	29.2	80	12	150
Female	36.1	85	12.2	168
Female	9.8	65	7.5	140
Female	31	81	11	155
Female	33.8	85	11	145
Male	46.2	90	15	165
Male	28.6	82	10.4	143
Male	11.4	82	9.5	145
Male	10.1	83	10	145
Male	5	66	9	149
Male	10.8	72	9	140
Male	31.5	87	12	145
Male	7.5	69	9	170
Male	19.5	83	10	130
Male	49.9	98	17	160
Male	48.5	101	18	154
Male	34.7	94	13.5	155
Male	20.7	80	12	140
Male	26.8	92	13.5	145
Male	19.7	82	11.5	157
Male	45.4	96	15.5	149
Male	13.6	74	9.8	142
Male	13.7	78	10.5	137
Male	12.6	76	11	136
Male	51	99	14.5	147
Male	11.9	76	8.4	131
Male	12.8	76	11.3	132
Male	34.8	91	14	149
Male	43.8	96	16	149
Male	5	67	7.3	126
Male	22.9	85	10.4	147
Male	6.6	70	7.5	128
Male	6.3	68	8	149
Male	53.3	100	15	150
Male	4.9	66	7.5	150
Female	57.9	106	18	144
Female	37.3	90	12	135
Female	46.6	95	13.5	145
Female	43.6	96	13	148
Female	45.3	94	13.5	149
Female	5.2	66	7.8	139
Female	44	93	13.5	139
Female	11.9	86	10.1	160
Female	52.2	104	15	160
Female	17	74	10	160
Female	40.3	95	12.5	149
Female	57.7	100	15	161
Female	59.2	109	18.5	155
Female	23	83	10.2	150
Female	24.4	82	10	150
Female	57.3	99	16.5	147
Female	39.5	92	15	160
Female	44	99	17.6	150
Female	57.2	105	15	153
Female	21.3	81	10	135
Female	53.4	99	16	145
Female	23.1	80	10.5	135
Female	57.5	101	16	140
Female	53.5	108	16	140
Female	42.7	93	13	145
Female	56.9	104	15.5	153
Female	30.5	89	14.5	151
Female	47	96	13.5	146
Female	10.6	71	10	125
Female	33.9	93	14	141
Female	45.6	96	14.5	150
Female	44.2	96	14.5	148
Female	31.5	89	13.5	149
Female	47.8	108	17	172
Female	43.7	95	13.5	145
Female	51.6	103	16	151
Female	28.8	96	12.5	138
Female	13.1	78	11.5	136
Female	52.3	100	15.5	140
Female	39.7	98	13.9	145
Female	29.7	88	13	140
Female	23	91	13.5	149
Female	36.4	96	14.5	149
Female	38.1	90	12	149
Female	33.6	93	13	149
Female	19.3	78	10	140
Female	19.2	76	9.8	149
Female	32.5	92	14	149
Female	39.7	94	12	149
Female	51.3	101	16	149
Female	11.8	80	10.5	139
Female	41.3	93	14.5	179
Female	59.4	108	17.8	158
Female	35.9	91	14	149
Female	33.5	90	12.5	147
Female	39.2	94	12.5	136
Female	41.2	94	13.6	144
Female	42.9	98	15	149
Female	32.1	85	11.5	140
Female	50.9	100	16	149
Female	10	71	8	120
Female	43.3	94	15	150
Female	12.6	71	10.2	136
Female	44.8	95	12.5	159
Female	20	82	11	150
Female	23.2	80	10	145
Female	22.2	79	10	135
Female	9.9	70	9	158
Female	26.6	82	10.3	150
Female	19.9	82	11	150
Female	7.8	73	9.8	150
Female	30.1	89	12.5	153
Female	4.7	68	8.5	140
Female	33.5	87	12.5	158
Female	19.7	90	13.5	178
Female	23.1	86	10.8	134
Female	20.8	79	11	136
Female	52.3	107	18	149
Female	10.8	78	9.5	141
Female	22	81	10	135
Female	14.6	75	8.7	126
Female	15.6	77	9.5	128
Female	7.8	67	8	149
Female	16.8	83	11	140
Female	21	85	11.5	154
Female	5.4	68	7.3	141
Female	32.7	88	13.5	145
Female	18.3	78	9.2	150
Female	16.3	76	9.5	136
Female	21.8	83	11.4	137
Female	18.7	77	10	135
Female	53.7	111	16	140
Male	54.1	105	18.9	149
Male	31.2	88	14	149
Male	11.4	72	9.2	143
Male	37.9	90	13.5	148
Male	27.9	85	11.5	136
Male	7.7	69	9.8	136
Male	26	83	10	135
Male	23.3	82	12	153
Male	52.2	97	16.5	163
Male	44.4	97	13.6	135
Male	41.1	96	13.7	150
Male	25.8	87	13.5	162
Male	44.8	103	16.3	163
Male	52.3	102	16	150
Male	32.4	92	14	150
Male	37.7	92	14	157
Male	39.4	91	13.5	147
Male	58.5	102	16	154
Male	58.8	102	16.5	164
Male	59.3	102	16	153
Male	37.3	90	12	149
Male	37	91	12.5	142
Male	43	96	13.5	148
Male	36.1	95	16	149
Male	45.3	94	14	149
Male	56.9	103	16	156
Male	22	95	14	139
Male	26.6	86	11.3	146
Male	35.7	94	13.5	146
Male	48.2	98	14.5	154
Male	25.6	86	11.9	136
Male	9.8	77	9.5	128
Male	38.9	91	14.5	148
Male	56.4	106	20	149
Male	29.2	86	12	145
Male	4.6	65	8	149
Male	59.9	104	15	149
Male	39.1	91	15.1	173
[truncated: 243 more rows]
